# Supplementary material for: Neural alignment predicts learning outcomes in students taking an introduction to computer science course
Source: Nat Commun. 2021 Mar 26;12:1922. doi: 10.1038/s41467-021-22202-3 (PMC7997890; doi:10.1038/s41467-021-22202-3)
Supplement: Supplementary file 4 — Source Data [file 41467_2021_22202_MOESM4_ESM.xlsx]

## Sheet: Cover
Source data for "Think Like an Expert" by Meir Meshulam, Liat Hasenfratz, Hanna Hillman, Yun-Fei Liu, Mai Nguyen, Kenneth A. Norman and Uri Hasson

## Sheet: Fig. 2
Hippocampus
participant	x	y
0	0.031575	2.73438
1	0.029228	1.88802
2	0.030027	3.38542
3	0.048897	3.64583
4	0.069137	4.7526
5	0.070681	4.16667
6	0.032938	3.45052
7	0.050865	4.29688
8	0.01191	1.36719
9	0.042508	4.36198
10	0.017017	2.01823
11	0.033831	3.51562
12	0.03236	2.14844
13	0.034778	2.34375
14	0.038235	1.4974
15	0.019322	1.36719
16	0.030105	3.32031
17	0.052928	4.10156
18	0.037381	2.60417
19	0.065182	3.32031
Figure 2
Anterior Cingulate
participant	x	y
0	0.091604	2.73438
1	0.07561	1.88802
2	0.121753	3.38542
3	0.105775	3.64583
4	0.145253	4.7526
5	0.101969	4.16667
6	0.088679	3.45052
7	0.113873	4.29688
8	0.094083	1.36719
9	0.149055	4.36198
10	0.056145	2.01823
11	0.097378	3.51562
12	0.119241	2.14844
13	0.093722	2.34375
14	0.139366	1.4974
15	0.013687	1.36719
16	0.075856	3.32031
17	0.105256	4.10156
18	0.091981	2.60417
19	0.122381	3.32031
Angular
participant	x	y
0	0.143279	2.73438
1	0.131323	1.88802
2	0.149355	3.38542
3	0.156332	3.64583
4	0.195947	4.7526
5	0.148265	4.16667
6	0.164784	3.45052
7	0.202906	4.29688
8	0.088768	1.36719
9	0.185801	4.36198
10	0.084621	2.01823
11	0.095177	3.51562
12	0.162844	2.14844
13	0.143035	2.34375
14	0.163827	1.4974
15	0.089447	1.36719
16	0.093278	3.32031
17	0.17836	4.10156
18	0.130824	2.60417
19	0.173222	3.32031
Early Visual
participant	x	y
0	0.288067	2.73438
1	0.2689	1.88802
2	0.261873	3.38542
3	0.34149	3.64583
4	0.405971	4.7526
5	0.293526	4.16667
6	0.211422	3.45052
7	0.300962	4.29688
8	0.213864	1.36719
9	0.36783	4.36198
10	0.271246	2.01823
11	0.279501	3.51562
12	0.368087	2.14844
13	0.248105	2.34375
14	0.271865	1.4974
15	0.275383	1.36719
16	0.197159	3.32031
17	0.286523	4.10156
18	0.330833	2.60417
19	0.318672	3.32031

## Sheet: Fig. 3A
Figure 3A
Top panel
participant	x	y
0	0.230183	0.308366
1	0.0027728	-0.0619065
2	0.456187	0.417357
3	-0.334297	0.0954778
4	0.346605	0.147373
5	-0.418853	-0.508172
6	-0.225804	-0.173297
7	-0.439128	-0.292632
8	0.0231389	0.0385231
9	-0.0123742	0.298058
10	0.452549	0.528658
11	0.494786	0.381402
12	-0.206044	-0.281337
13	0.565313	0.493546
14	0.532787	0.267555
15	-0.0682504	-0.15117
16	0.238209	0.131861
17	0.608578	0.259202
18	0.102859	0.336941
19	0.534233	0.142223
Bottom Panel
ax+b coefficients for all time bins (each row corresponds to a single trend line in the figure)
recap	bin	rval	coeff_a	coeff_b
1	0	-0.855614	-0.42078	-0.006044
1	1	0.635352	0.406553	0.041185
1	2	0.729378	1.51172	0.018463
1	3	-0.084582	-0.070786	-0.033907
1	4	-0.046598	-0.040258	7.4e-05
1	5	0.604177	0.498252	0.065367
2	0	-0.234548	-0.140118	-0.025077
2	1	-0.77532	-0.730142	0.061474
2	2	-0.622874	-0.585587	0.030313
2	3	-0.179109	-0.302135	0.072329
2	4	0.475086	0.698477	0.051257
2	5	0.400786	0.486858	0.014882
3	0	-0.746371	-0.639752	-0.035152
3	1	-0.353197	-0.383122	0.042221
3	2	-0.866824	-0.714888	-0.030315
3	3	0.756782	0.874704	0.041305
3	4	0.809298	0.66055	0.023668
3	5	0.597195	0.541775	0.035746
4	0	0.331607	0.363758	0.011483
4	1	-0.04863	-0.048698	-0.003081
4	2	0.185074	0.22357	0.06349
4	3	0.087913	0.109937	0.055183
4	4	0.588435	0.935331	-0.021933
5	0	0.892383	0.876374	-0.014749
5	1	0.348432	0.230301	0.070985
5	2	0.188727	0.197852	0.063569
5	3	0.624179	1.0311	-0.014533
5	4	0.003068	0.00656	0.030166
5	5	0.244183	0.260023	0.050452

## Sheet: Fig. 3B
Figure 3B
Top panel
participant	x	y
0	0.635254	0.619629
1	-0.325195	-0.268066
2	0.603516	0.624512
3	-0.119507	-0.102173
4	-0.414307	-0.205444
5	-0.438721	-0.362793
6	-0.224854	-0.192261
7	0.347412	0.394287
8	0.74707	0.714844
9	0.647949	0.587402
10	0.585938	0.609375
11	0.182373	0.0706787
12	0.485352	0.340332
13	0.632324	0.710449
14	-0.386475	-0.324707
15	0.535645	0.545898
16	0.507324	0.483154
17	0.462158	0.527344
18	0.663574	0.712891
Bottom Panel
ax+b coefficients for all questions (each row corresponds to a single trend line in the figure)
question	rval	pval	coeff_a	coeff_b
0	0.888098	0.000999	1.1058	-0.14819
1	0.98579	0.000999	0.915835	0.04158
2	0.843552	0.000999	1.06308	-0.008678
3	0.213561	0.166833	0.21216	0.139715
4	0.299445	0.117882	0.261861	0.028932
5	0.863438	0.000999	0.836137	-0.065808
6	-0.109389	0.664336	-0.184829	0.049411
7	0.926403	0.000999	0.810541	-0.043737
8	0.955135	0.000999	0.939441	0.014473
9	0.054689	0.404595	0.165254	0.00169
10	0.868329	0.000999	0.801184	-0.058505
11	0.913673	0.000999	0.567871	0.078508
12	0.797034	0.000999	0.645829	0.023096
13	0.736187	0.000999	0.704623	0.0293
14	0.872178	0.000999	0.708675	-0.025864
15	0.840841	0.000999	1.2031	-0.024838

## Sheet: Fig. 4B
Figure 4B
Left panel
question	x	y
0	0.554688	2
1	0.347412	3
2	0.124512	2
3	0.594727	3
4	-0.00513458	0
5	0.57373	2
6	0.225708	3
7	-0.440918	3
8	0.463379	2.5
9	0.0598755	2
10	-0.562012	0
11	0.856934	3
12	-0.645996	1.5
13	0.512207	1.5
14	0.719727	3
15	0.202148	1.5
Right panel
question	x	y
0	0.335693	2
1	0.394287	3
2	0.505371	2
3	0.4104	3
4	0.138672	0
5	0.354004	2
6	-0.0208588	3
7	-0.18103	3
8	0.418945	2.5
9	0.604004	2
10	-0.456055	0
11	0.464355	3
12	-0.299805	1.5
13	0.503906	1.5
14	0.532227	3
15	-0.0208588	1.5

## Sheet: Fig. 4C
Figure 4C
Left panel
ax+b coefficients for all participants (each row corresponds to a single trend line in the figure)
participant	coeff_a	coeff_b
0	0.36215	1.21603
1	1.13076	0.560058
2	0.862086	1.47715
3	0.767301	1.62078
4	0.278014	2.16958
5	0.89828	1.77277
6	0.469239	1.5357
7	1.10849	1.81441
8	0.179624	2.03378
9	1.10201	0.574443
10	1.07649	1.37336
11	1.27983	0.675629
12	1.88561	0.311589
13	-0.663	0.86134
14	-0.260932	0.672106
15	0.610093	1.31055
16	1.24212	1.67559
17	1.51083	0.665999
18	0.387752	1.49962
Right panel
ax+b coefficients for all participants (each row corresponds to a single trend line in the figure)
participant	coeff_a	coeff_b
0	0.234619	1.25869
1	1.0537	0.680969
2	0.236193	1.61734
3	0.659617	1.6657
4	0.331557	2.18629
5	1.16592	1.77986
6	0.36419	1.54434
7	1.3152	1.75974
8	0.206489	2.02675
9	0.573373	0.778102
10	1.66599	1.15122
11	1.34519	0.810435
12	1.01608	0.854943
13	-0.305295	0.764707
14	-0.335578	0.664618
15	1.80474	0.91607
16	-0.469175	2.05748
17	1.76793	0.740016
18	-0.0726723	1.60687

## Sheet: Fig. 5B
Figure 5B
Left panel
question	x	y
0	0.79248	2
1	0.686523	3
2	0.228149	2
3	0.856934	3
4	-0.626465	0
5	0.648926	2
6	0.0905762	3
7	-0.807129	3
8	0.710449	2.5
9	-0.375977	2
10	-0.746582	0
11	0.873047	3
12	-0.855469	1.5
13	0.769043	1.5
14	0.913086	3
15	-0.350098	1.5
Right panel
ax+b coefficients for all participants (each row corresponds to a single trend line in the figure)
participant	coeff_a	coeff_b
0	0.276049	1.20511
1	0.886255	0.520276
2	0.30632	1.58463
3	0.55787	1.67079
4	0.189911	2.19934
5	0.598547	1.8613
6	0.36911	1.56058
7	0.809547	1.92045
8	-0.355181	2.24528
9	0.695352	0.710248
10	0.429922	1.51473
11	0.572085	0.819581
12	0.766018	0.709625
13	-0.70032	0.879829
14	-0.109163	0.652531
15	1.09792	0.986198
16	0.458679	1.77953
17	-0.0647359	1.28623
18	-0.242886	1.65108
